# Supplementary material for: Antigenic-Specificity and Cytokine Profile of the T-Cell Response to Human Cytomegalovirus in Transplant Recipients
Source: Pathogens. 2026 Jan 5;15(1):53. doi: 10.3390/pathogens15010053 (PMC12854486; doi:10.3390/pathogens15010053)
Supplement: Supplementary file 1 [file pathogens-15-00053-s001.zip]

Archive with 1 entries (1 files):
- pathogens-4000019-supplementary.pdf
